# Supplementary material for: The Transcriptome of Schistosoma mansoni Developing Eggs Reveals Key Mediators in Pathogenesis and Life Cycle Propagation
Source: Front Trop Dis. Author manuscript; Available in PMC 2022 Nov 15. (PMC7613829; doi:10.3389/fitd.2021.713123)
Supplement: Table S1 — RNA-Seq mapping statistics and accession numbers for all samples. Sample names refer to the day of the egg collection (D3 or D6), the number of the biological replicate (e.g. D3_1, D3_2, D3_3), and to the number of technical replicates employing 3 ng (1 μl - 1) or 12 ng (4 μl - 4), respectively. [file EMS156637-supplement-Table_S1.XLSX]

## Sheet: Sheet1
Table S1: RNA-Seq mapping statistics
sample	total raw reads	unique-mapped reads	multi-mapped reads	mapping rate	number of genes with CPM>10	Accession number
Liver egg	362031	169862	25623	0.54	6962	Anderson et al., 2015
D3_1.1	320152	138950	14308	0.4787	5414	ERS6408909
D3_1.4	203329	94614	9879	0.5139	5873	ERS6408911
D3_2.1	1966122	824697	78315	0.4593	6164	ERS6408912
D3_2.4	769666	301575	31323	0.4325	6194	ERS6408914
D3_3.1	1676347	703123	62041	0.4564	6051	ERS6408913
D3_3.4	1360373	578377	52641	0.4639	6020	ERS6408915
D6_1.1	3121527	1668997	268430	0.6207	6614	ERS6408916
D6_1.4	1836995	885555	133447	0.5547	6847	ERS6408918
D6_2.1	3336385	1609072	278640	0.5658	6693	ERS6408917
D6_2.4	2082312	875463	154127	0.4944	6819	ERS6408919
D6_3.1	1037702	504667	72133	0.5558	6910	ERS6408920
D6_3.4	265924	135089	19586	0.5817	6552	ERS6408921
