# Supplementary material for: The Transcriptome of Schistosoma mansoni Developing Eggs Reveals Key Mediators in Pathogenesis and Life Cycle Propagation
Source: Front Trop Dis. Author manuscript; Available in PMC 2022 Nov 15. (PMC7613829; doi:10.3389/fitd.2021.713123)
Supplement: Table S3 — Gene IDs and normalised counts for the genes numbered in the Venn diagrams in Supplementary Figure S3. [file EMS156637-supplement-Table_S3.XLSX]

## Sheet: Sheet1
Genes that are constantly up-regulated in vitro (overlap between up_D3vsLiver and up_D6vsD3 )
	Normalised counts			Product
id	Liver	D3	D6
Smp_015980	0	102.797	214.621
Smp_053700	0	256.639	718.82
Smp_089570	14.1593	291.286	710.933	Putative stress associated endoplasmic reticulum protein (Serp1/ramp4) [Source:UniProtKB/TrEMBL;Acc:G4V5T6]
Smp_128610	47.1975	317.62	688.98	Cytochrome-c oxidase [Source:UniProtKB/TrEMBL;Acc:G4VS06]
Smp_136590	0	107.693	225.375
Smp_136640	0	167.875	365.433	Putative programmed cell death protein [Source:UniProtKB/TrEMBL;Acc:A0A3Q0KMJ7]
Smp_200190	4.71975	613.54	2456.64	Dynein light chain [Source:UniProtKB/TrEMBL;Acc:A0A3Q0KV39]
Smp_203280	0	209.244	484.252	Smp_203280 [Source:UniProtKB/TrEMBL;Acc:G4VMU5]
Smp_321910	0	89.5519	267.092
Smp_337660	0	97.9284	249.773
Genes that are constantly down-regulated in vitro (overlap between down_D3Liver and down_D6vsD3)
	Normalised counts			Product
id	Liver	D3	D6
Smp_000670	160.472	21.0057	7.51323	CENTB5 protein [Source:UniProtKB/TrEMBL;Acc:A0A3Q0KBD4]
Smp_008545	1236.58	240.599	88.1505	Heat shock protein HSP60, putative [Source:UniProtKB/TrEMBL;Acc:A0A3Q0KC41]
Smp_009030	358.701	19.0577	7.28769	Ribonucleoside-diphosphate reductase [Source:UniProtKB/TrEMBL;Acc:G4VIG3]
Smp_035310	457.816	62.8836	27.553	Putative sfrs11 protein [Source:UniProtKB/TrEMBL;Acc:G4V7Z2]
Smp_053940	2001.17	60.8354	28.9352	Putative heterogeneous nuclear ribonucleoprotein [Source:UniProtKB/TrEMBL;Acc:A0A3Q0KG14]
Smp_055990	363.421	44.6058	15.8676	Adenylosuccinate synthetase [Source:UniProtKB/TrEMBL;Acc:A0A3Q0KG87]
Smp_082490	533.332	190.544	85.3688	Putative cyclin B [Source:UniProtKB/TrEMBL;Acc:G4VGI8]
Smp_133110	368.141	56.4574	25.0596
Smp_154080	339.822	24.7188	12.6812
Smp_179000	1033.63	29.0856	12.1308
Smp_203630	1566.96	65.2203	29.5661
Smp_245030	302.064	105.569	31.7022
Smp_328590	500.294	2.80854	0.843561

## Sheet: Sheet2
Genes that are up-regulated only in vitro (overlap between up_D3vsLiver and up_D6vsLiver)
	Normalised counts			Product
id	Liver	D3	D6
Smp_000310	9.4395	151.579	168.153	D2013.10 [Source:UniProtKB/TrEMBL;Acc:G4LVR4]
Smp_000470	0	109.854	124.379	ATP-dependent (S)-NAD(P)H-hydrate dehydratase [Source:UniProtKB/TrEMBL;Acc:A0A3Q0KBC4]
Smp_001590	0	111.988	197.847
Smp_002180	37.758	465.335	511.739	Transcription factor BTF3 [Source:UniProtKB/TrEMBL;Acc:G4VLL3]
Smp_004260	9.4395	121.793	154.906
Smp_004310	94.395	414.946	496.505	V-type proton ATPase proteolipid subunit [Source:UniProtKB/TrEMBL;Acc:G4LXI9]
Smp_004350	0	121.536	170	Ubiquitin-conjugating enzyme E2 l, putative [Source:UniProtKB/TrEMBL;Acc:G4LXI7]
Smp_005290	132.153	363.637	544.609	Cytochrome C1, putative [Source:UniProtKB/TrEMBL;Acc:G4LZ24]
Smp_007300	9.4395	333.728	389.317
Smp_008070	37.758	366.376	658.488	Thioredoxin; Thioredoxin, Trx1; Thioredoxin; Thioredoxin, Trx1 [Source:UniProtKB/TrEMBL;Acc:Q8T9N5]
Smp_008310	9.4395	194.736	283.353	Putative succinate dehydrogenase [Source:UniProtKB/TrEMBL;Acc:G4V7H1]
Smp_013040	0	569.154	154.118	Cathepsin D (A01 family) [Source:UniProtKB/TrEMBL;Acc:G4VEV6]
Smp_015730	14.1593	252.873	393.79
Smp_015980	0	102.797	214.621
Smp_017660	0	354.501	445.22	Proteasome activator PA28-gamma; Proteasome activator PA28-gamma; Putative proteasome subunit; Putative proteasome subunit [Source:UniProtKB/TrEMBL;Acc:C1LZ83]
Smp_018360	14.1593	159.079	199.655
Smp_019050	0	96.2834	182.108	Tubulin-specific chaperone A [Source:UniProtKB/TrEMBL;Acc:A0A3Q0KCZ4]
Smp_019490	9.4395	126.363	113.522	Protein RER1 [Source:UniProtKB/TrEMBL;Acc:G4LUA8]
Smp_019730	28.3185	135.086	237.98
Smp_019950	33.0383	284.096	157.016
Smp_021140	94.395	462.374	464.435	40S ribosomal protein S7 [Source:UniProtKB/TrEMBL;Acc:G4VDK2]
Smp_021220	42.4778	430.687	416.949
Smp_021340	66.0765	437.219	306.443	Mxi neural development protein; Putative max binding protein, mnt [Source:UniProtKB/TrEMBL;Acc:G4VF67]
Smp_024120	28.3185	169.374	231.511	Cytochrome b-c1 complex subunit 7 [Source:UniProtKB/Swiss-Prot;Acc:O01374]
Smp_024390	18.879	171.577	331.033	Putative microsomal signal peptidase 25 kD subunit [Source:UniProtKB/TrEMBL;Acc:A0A3Q0KDE8]
Smp_024590	9.4395	115.792	124.099	Putative signal recognition particle 19 kD protein [Source:UniProtKB/TrEMBL;Acc:G4VIQ2]
Smp_025010	33.0383	159.209	165.62	Casein kinase II subunit beta [Source:UniProtKB/TrEMBL;Acc:G4VM90]
Smp_026420	37.758	193.321	265.301	Putative calcineurin B subunit [Source:UniProtKB/TrEMBL;Acc:G4VT56]
Smp_029820	4.71975	190.545	169.71	Putative 60s acidic ribosomal protein P2 [Source:UniProtKB/TrEMBL;Acc:G4VFI4]
Smp_031720	0	148.361	166.075	Histone H2A [Source:UniProtKB/TrEMBL;Acc:G4VN61]
Smp_031880	18.879	162.781	230.727	Basigin related; Basigin related; Ig domain-containing protein; Ig domain-containing protein [Source:UniProtKB/TrEMBL;Acc:C4Q5U5]
Smp_032180	42.4778	283.825	444.992	ADP-ribosylation factor, arf, putative [Source:UniProtKB/TrEMBL;Acc:A0A3Q0KE19]
Smp_032520	42.4778	328.753	272.057	Putative lysosome-associated membrane glycoprotein [Source:UniProtKB/TrEMBL;Acc:G4VSF3]
Smp_032790	0	111.937	209.362
Smp_033540	28.3185	160.669	182.842	Putative carbonyl reductase [Source:UniProtKB/TrEMBL;Acc:G4VQT7]
Smp_034840	184.07	507.841	606.801	14-3-3 epsilon [Source:UniProtKB/TrEMBL;Acc:Q9U491]
Smp_035270	51.9173	585.966	338.932	Malate dehydrogenase [Source:UniProtKB/TrEMBL;Acc:G4V7Z7]
Smp_035790	9.4395	160.485	206.881
Smp_035800	0	112.242	93.3521	60S ribosomal protein L37 [Source:UniProtKB/Swiss-Prot;Acc:O44125]
Smp_036720	23.5988	839.714	444.87
Smp_037700	47.1975	307.647	576.039	Nuclear transport factor 2-like protein; Nuclear transport factor, putative [Source:UniProtKB/TrEMBL;Acc:A0A3Q0KEK0]
Smp_037910	47.1975	193.067	265.33	Succinate dehydrogenase [ubiquinone] cytochrome b small subunit [Source:UniProtKB/TrEMBL;Acc:G4V6D5]
Smp_038030	18.879	260.789	135.744	Adenylosuccinate lyase [Source:UniProtKB/TrEMBL;Acc:G4VQX9]
Smp_038950	51.9173	818.528	471.444	L-lactate dehydrogenase [Source:UniProtKB/TrEMBL;Acc:G4VQZ5]
Smp_038960	14.1593	206.302	124.213	L-lactate dehydrogenase [Source:UniProtKB/TrEMBL;Acc:A0A3Q0KEP3]
Smp_040130	127.433	887.607	648.69	Peptidyl-prolyl cis-trans isomerase [Source:UniProtKB/Swiss-Prot;Acc:Q26565]
Smp_040790	99.1148	350.585	428.249	Peptidyl-prolyl cis-trans isomerase [Source:UniProtKB/TrEMBL;Acc:G4VFQ0]
Smp_041430	14.1593	116.439	100.259	14-3-3 protein, putative [Source:UniProtKB/TrEMBL;Acc:G4LWW0]
Smp_041980	9.4395	254.286	201.639	Putative 60s acidic ribosomal protein P1 [Source:UniProtKB/TrEMBL;Acc:G4VJS1]
Smp_042140	28.3185	203.473	287.222	Putative dynein light chain [Source:UniProtKB/TrEMBL;Acc:A0A3Q0KEY4]
Smp_048230	14.1593	144.638	135.852	Putative high-affinity copper uptake protein [Source:UniProtKB/TrEMBL;Acc:G4V8W2]
Smp_049150	9.4395	352.287	148.685	Aspartate aminotransferase [Source:UniProtKB/TrEMBL;Acc:G4VC15]
Smp_050280	0	164.429	170.44	60S ribosomal protein L31, putative [Source:UniProtKB/TrEMBL;Acc:G4LWK0]
Smp_052870	18.879	168.705	183.673	Putative 26s proteasome non-ATPase regulatory subunit [Source:UniProtKB/TrEMBL;Acc:G4VGE8]
Smp_053230	84.9555	305.096	376.519	NADH-cytochrome b5 reductase [Source:UniProtKB/TrEMBL;Acc:G4LXR9]
Smp_053700	0	256.639	718.82
Smp_053830	42.4778	380.167	275.679	Putative 40s ribosomal protein S14 [Source:UniProtKB/TrEMBL;Acc:G4VHS0]
Smp_054220	14.1593	113.294	147.805	V-type proton ATPase subunit G [Source:UniProtKB/TrEMBL;Acc:G4LYK6]
Smp_054240	37.758	375.676	391.028	Translationally-controlled tumor protein homolog [Source:UniProtKB/TrEMBL;Acc:A0A3Q0KG11]
Smp_054360	42.4778	390.215	454.125	Putative adenine phosphoribosyltransferase [Source:UniProtKB/TrEMBL;Acc:A0A3Q0KG30]
Smp_055050	18.879	131.207	132.73	Putative 40s ribosomal protein S17 [Source:UniProtKB/TrEMBL;Acc:G4VH80]
Smp_055900	14.1593	151.003	139.108
Smp_056440	18.879	119.703	191.18	Superoxide dismutase [Source:UniProtKB/TrEMBL;Acc:G4VSQ5]
Smp_056500	14.1593	137.027	147.535	Proteasome subunit beta [Source:UniProtKB/TrEMBL;Acc:G4LYE6]
Smp_056760	84.9555	232.613	263.308	Protein disulfide-isomerase [Source:UniProtKB/TrEMBL;Acc:G4LYC3]
Smp_059100	14.1593	211.995	234.35	Msf1/px19 related [Source:UniProtKB/TrEMBL;Acc:G4VJ36]
Smp_060910	0	156.192	250.787	Putative small nuclear ribonucleoprotein f (Snrnp-f) [Source:UniProtKB/TrEMBL;Acc:G4VBP6]
Smp_061650	33.0383	159.982	135.161	26S proteasome subunit S9, putative [Source:UniProtKB/TrEMBL;Acc:A0A3Q0KGQ2]
Smp_062890	23.5988	171.009	207.515	V-type proton ATPase proteolipid subunit [Source:UniProtKB/TrEMBL;Acc:G4VHU7]
Smp_062980	23.5988	295.77	137.106	Tetraspanin [Source:UniProtKB/TrEMBL;Acc:A0A3Q0KGQ8]
Smp_065470	56.637	262.302	340.788	Putative tumor protein d52 [Source:UniProtKB/TrEMBL;Acc:A0A3Q0KH09]
Smp_065610	51.9173	365.322	230.848	Pyruvate kinase [Source:UniProtKB/TrEMBL;Acc:A0A3Q0KH21]
Smp_066890	42.4778	427.533	450.824	Putative 40s ribosomal protein S10 [Source:UniProtKB/TrEMBL;Acc:G4VIL3]
Smp_066960	9.4395	144.679	161.33	Putative geranylgeranyl transferase type I beta subunit [Source:UniProtKB/TrEMBL;Acc:A0A3Q0KH52]
Smp_066990	0	211.214	186.978	40S ribosomal protein S20-like protein; 40S ribosomal protein S20-like protein; Putative 40s rRNA protein; Putative 40s rRNA protein [Source:UniProtKB/TrEMBL;Acc:Q15EU0]
Smp_067480	14.1593	152.465	202.765	Programmed cell death protein, putative [Source:UniProtKB/TrEMBL;Acc:G4LZ73]
Smp_068340	18.879	267.804	229.702
Smp_070380	9.4395	245.537	267.171
Smp_070600	14.1593	163.892	213.823	Transaldolase [Source:UniProtKB/TrEMBL;Acc:G4LZK0]
Smp_072190	0	285.109	178.648	Putative sm29; Sm29 [Source:UniProtKB/TrEMBL;Acc:A0A3Q0KHJ2]
Smp_072900	66.0765	407.239	413.308	Hsp90 co-chaperone (Tebp), putative [Source:UniProtKB/TrEMBL;Acc:A0A3Q0KHL3]
Smp_073790	0	333.461	469.444	Putative gaba(A) receptor-associated protein [Source:UniProtKB/TrEMBL;Acc:G4V6Z2]
Smp_074570	0	130.908	171.349
Smp_079230	0	98.2171	118.71	Peptidylprolyl isomerase [Source:UniProtKB/TrEMBL;Acc:Q8MTB4]
Smp_080100	18.879	172.377	115.885	Putative synaptophysin/synaptoporin [Source:UniProtKB/TrEMBL;Acc:G4VJM9]
Smp_082240	0	169.052	213.363	Histone H3 [Source:UniProtKB/TrEMBL;Acc:C4QJB5]
Smp_082570	0	184.559	341.507	CDGSH-type Zn finger-containing protein-like protein [Source:UniProtKB/TrEMBL;Acc:Q15ES6]
Smp_082810	23.5988	166.657	190.362	Cell polarity protein [Source:UniProtKB/TrEMBL;Acc:G4VC76]
Smp_085530	23.5988	147.557	205.736	Synapse-associated protein, putative [Source:UniProtKB/TrEMBL;Acc:G4M0F8]
Smp_086450	14.1593	147.731	222.732	tRNA pseudouridine synthase [Source:UniProtKB/TrEMBL;Acc:G4M149]
Smp_086590	4.71975	146.795	233.527	Putative actin-depolymerizing factor [Source:UniProtKB/TrEMBL;Acc:G4VGX1]
Smp_087550	0	193.368	292.44
Smp_087760	28.3185	387.46	234.451	Ferritin-1 heavy chain [Source:UniProtKB/Swiss-Prot;Acc:P25319]
Smp_087940	42.4778	697.652	387.498	Putative gaba(A) receptor-associated protein [Source:UniProtKB/TrEMBL;Acc:G4VLS0]
Smp_089430	9.4395	267.83	334.046	Ubiquitin (Ribosomal protein L40), putative [Source:UniProtKB/TrEMBL;Acc:C4QL66]
Smp_089570	14.1593	291.286	710.933	Putative stress associated endoplasmic reticulum protein (Serp1/ramp4) [Source:UniProtKB/TrEMBL;Acc:G4V5T6]
Smp_090080	66.0765	2276.56	889.351	Serpin, putative [Source:UniProtKB/TrEMBL;Acc:G4LYU6]
Smp_090150	28.3185	152.349	185.784	Putative camp-regulated phosphoprotein [Source:UniProtKB/TrEMBL;Acc:G4VHV5]
Smp_091240	75.516	272.068	334.108	Voltage-dependent anion-selective channel,putative [Source:UniProtKB/TrEMBL;Acc:G4M1U8]
Smp_091480	42.4778	235.792	292.925
Smp_091640	23.5988	237.041	310.531	40S ribosomal protein S24 [Source:UniProtKB/TrEMBL;Acc:G4VLN8]
Smp_091730	18.879	185.539	131.045	Putative sorting nexin [Source:UniProtKB/TrEMBL;Acc:G4VLM8]
Smp_092380	9.4395	175.399	175.924	Putative g10 protein homolog [Source:UniProtKB/TrEMBL;Acc:G4VHY6]
Smp_092570	14.1593	146.97	276.101	NADH-ubiquinone oxidoreductase mitochondrial, putative [Source:UniProtKB/TrEMBL;Acc:A0A3Q0KJ51]
Smp_092750	47.1975	285.951	339.933	Nucleoside diphosphate kinase [Source:UniProtKB/TrEMBL;Acc:A0A3Q0KJ78]
Smp_097380	0	194.621	140.109	Putative groes chaperonin [Source:UniProtKB/TrEMBL;Acc:G4VML2]
Smp_099150	37.758	172.612	168.132
Smp_099420	18.879	175.389	225.166	Mitochondrial pyruvate carrier [Source:UniProtKB/TrEMBL;Acc:G4VLQ2]
Smp_102510	0	107.898	126.527	Putative peripheral-type benzodiazepine receptor [Source:UniProtKB/TrEMBL;Acc:G4VJX2]
Smp_103280	0	144.412	157.723
Smp_103380	14.1593	165.1	240.464	Sulfhydryl oxidase [Source:UniProtKB/TrEMBL;Acc:A0A3Q0KJX9]
Smp_105330	0	108.34	130.208	Defective in cullin neddylation protein [Source:UniProtKB/TrEMBL;Acc:G4V5D9]
Smp_105420	0	191.096	4.66404	LGG; Saposin containing protein; Saposin containing protein [Source:UniProtKB/TrEMBL;Acc:G4VC43]
Smp_124240	9.4395	208.521	183.326	Putative sodium/potassium-dependent atpase beta subunit; Sodium/potassium ATPase1 beta subunit [Source:UniProtKB/TrEMBL;Acc:A0A3Q0KKR2]
Smp_125640	9.4395	137.578	175.606	Syntaxin-12, putative [Source:UniProtKB/TrEMBL;Acc:G4LZ54]
Smp_128610	47.1975	317.62	688.98	Cytochrome-c oxidase [Source:UniProtKB/TrEMBL;Acc:G4VS06]
Smp_130850	4.71975	221.908	212.923	Putative 40s ribosomal protein S15 [Source:UniProtKB/TrEMBL;Acc:G4VJN9]
Smp_134510	9.4395	202.91	374.276
Smp_136240	18.879	250.826	160.241	Putative vesicle-associated membrane protein (Vamp) [Source:UniProtKB/TrEMBL;Acc:G4VKP4]
Smp_136590	0	107.693	225.375
Smp_136640	0	167.875	365.433	Putative programmed cell death protein [Source:UniProtKB/TrEMBL;Acc:A0A3Q0KMJ7]
Smp_137710	9.4395	212.197	251.541	Putative drug transporter [Source:UniProtKB/TrEMBL;Acc:A0A3Q0KMY9]
Smp_140680	23.5988	206.04	312.035	Endothelial differentiation-related factor 1 [Source:UniProtKB/TrEMBL;Acc:G4VEG1]
Smp_144000	0	197.471	491.515	Putative cytochrome C oxidase polypeptide vib [Source:UniProtKB/TrEMBL;Acc:C4Q820]
Smp_144200	18.879	121.497	140.838
Smp_146190	9.4395	136.659	192.823	40S ribosomal protein S21 [Source:UniProtKB/TrEMBL;Acc:G4VQS2]
Smp_152710	14.1593	277.537	534.753	Glutathione-s-transferase omega,putative [Source:UniProtKB/TrEMBL;Acc:G4M1D8]
Smp_154530	42.4778	287.099	346.162	Putative mitochondrial ATP synthase B chain [Source:UniProtKB/TrEMBL;Acc:G4VJX8]
Smp_165750	18.879	556.313	476.344	Cysteine dioxygenase [Source:UniProtKB/TrEMBL;Acc:A0A3Q0KS12]
Smp_167830	33.0383	3016.63	2031.21
Smp_169440	4.71975	192.464	205.032	RAD6; Ubiquitin-conjugating enzyme rad6, putative [Source:UniProtKB/TrEMBL;Acc:Q2MK71]
Smp_171120	0	123.102	95.2875	Putative udp-galactose transporter [Source:UniProtKB/TrEMBL;Acc:A0A3Q0KSV0]
Smp_172850	0	119.961	189.502
Smp_173150	108.554	1073.69	660.569	Tetraspanin [Source:UniProtKB/TrEMBL;Acc:A0A3Q0KTH5]
Smp_175740	28.3185	339.044	310.607	60S ribosomal protein L14, putative; 60S ribosomal protein L14-like protein [Source:UniProtKB/TrEMBL;Acc:A0A3Q0KTF2]
Smp_181070	0	53.8458	3.35628
Smp_187360	0	421.566	222.431	Putative glycosyltransferase 14 family member [Source:UniProtKB/TrEMBL;Acc:A0A3Q0KU07]
Smp_194840	4.71975	428.153	529.57
Smp_194910	0	83.5299	1.78707
Smp_196510	9.4395	132.665	152.728	Putative ubiquitin fusion degradaton protein [Source:UniProtKB/TrEMBL;Acc:A0A3Q0KUV5]
Smp_200190	4.71975	613.54	2456.64	Dynein light chain [Source:UniProtKB/TrEMBL;Acc:A0A3Q0KV39]
Smp_201030	0	236.322	479.4	Dynein light chain [Source:UniProtKB/TrEMBL;Acc:A0A3Q0KUT1]
Smp_202690	0	147.161	127.291	Smp_202690 [Source:UniProtKB/TrEMBL;Acc:G4VIX0]
Smp_202970	0	1239.52	409.287	Smp_202970 [Source:UniProtKB/TrEMBL;Acc:G4VLN1]
Smp_203280	0	209.244	484.252	Smp_203280 [Source:UniProtKB/TrEMBL;Acc:G4VMU5]
Smp_210400	9.4395	107.163	127.217	ATP-dependent Clp protease proteolytic subunit [Source:UniProtKB/TrEMBL;Acc:A0A3Q0KVD5]
Smp_210430	84.9555	593.623	781.538	Putative rab15, 13, 10, 1, 35, 5, and [Source:UniProtKB/TrEMBL;Acc:A0A3Q0KV72]
Smp_210790	28.3185	233.613	169.107	Putative z-protein (S1r protein) [Source:UniProtKB/TrEMBL;Acc:G4V7Q6]
Smp_210930	4.71975	139.711	217.816	Putative ribosomal pseudouridine synthase [Source:UniProtKB/TrEMBL;Acc:A0A3Q0KV75]
Smp_211250	14.1593	142.159	171.309	Putative beta-1,4-galactosyltransferase [Source:UniProtKB/TrEMBL;Acc:A0A3Q0KVH7]
Smp_213550	18.879	133.47	102.999	Pad1 homolog [Source:UniProtKB/TrEMBL;Acc:O16154]
Smp_213650	0	116.333	171.664
Smp_214030	9.4395	119.66	107.24
Smp_247080	28.3185	719.295	169.613
Smp_267000	4.71975	157.263	194.416
Smp_302800	0	98.6688	159.93
Smp_309980	0	127.123	84.8559
Smp_321910	0	89.5519	267.092
Smp_324130	14.1593	2846.63	3002.45
Smp_330620	0	93.864	112.039	V-type proton ATPase subunit [Source:UniProtKB/TrEMBL;Acc:A0A146MFR6]
Smp_332010	14.1593	122.665	202.538
Smp_332160	0	215.979	335.419
Smp_332250	9.4395	271.019	331.064
Smp_332730	0	91.8832	106.717	Camp-dependent protein kinase type II-alpha regulatory subunit, putative [Source:UniProtKB/TrEMBL;Acc:G4LV34]
Smp_337660	0	97.9284	249.773
Smp_340120	0	92.4765	113.706
Smp_340910	47.1975	293.417	403.315
Smp_341010	14.1593	182.346	194.6
Smp_341080	316.223	1103.98	1071.1
Smp_341590	42.4778	387.745	730.08
Smp_343200	0	129.42	120.934
Smp_344580	47.1975	446.255	221.241
Smp_346380	18.879	114.781	131.191
Smp_347160	89.6753	250.69	236.33
Smp_900060	18.879	2007	2807.25	Cytochrome c oxidase subunit III (mitochondrion) [Source:UniProtKB/TrEMBL;Acc:A0A3Q0KVM0]
Smp_900110	896.753	3155.25	2954.47	NADH dehydrogenase subunit 1 (mitochondrion) [Source:UniProtKB/TrEMBL;Acc:A0A3Q0KVM1]

## Sheet: Sheet3
Genes that are up-regulated only in vivo (overlap between down_D3vsLiver and down_D6vsLiver)
	Normalised counts			Product
id	Liver	D3	D6
Smp_000100	94.395	11.8571	17.4942	Filamin [Source:UniProtKB/TrEMBL;Acc:A0A3Q0KB95]
Smp_000150	2057.81	15.8166	13.8004	PHD zinc finger protein XAP135-related [Source:UniProtKB/TrEMBL;Acc:G4LVT9]
Smp_000510	80.2358	10.2328	16.4072	Gdp-mannose pyrophosphorylase b, isoform 2 [Source:UniProtKB/TrEMBL;Acc:A0A3Q0KBC3]
Smp_000600	99.1148	23.2253	17.8479	Notchless homolog 1 [Source:UniProtKB/TrEMBL;Acc:A0A3Q0KBC6]
Smp_000670	160.472	21.0057	7.51323	CENTB5 protein [Source:UniProtKB/TrEMBL;Acc:A0A3Q0KBD4]
Smp_000720	146.312	9.41926	20.3638	Serine/threonine kinase [Source:UniProtKB/TrEMBL;Acc:G4LYF9]
Smp_000990	103.835	21.8856	18.9652	Exocyst complex component 1 [Source:UniProtKB/TrEMBL;Acc:A0A3Q0KBF5]
Smp_001180	89.6753	24.6029	21.9893
Smp_001500	443.657	127.741	131.469	Putative eukaryotic translation initiation factor 4e [Source:UniProtKB/TrEMBL;Acc:G4VCF5]
Smp_002080	703.243	92.6941	54.827	S-adenosylmethionine synthase [Source:UniProtKB/TrEMBL;Acc:A0A3Q0KBJ2]
Smp_002820	127.433	25.7299	17.6409
Smp_003410	462.536	154.829	152.567	Putative 60s ribosomal protein L23a [Source:UniProtKB/TrEMBL;Acc:G4V6P4]
Smp_003630	193.51	31.0801	34.3411	Putative splicing factor 3a [Source:UniProtKB/TrEMBL;Acc:A0A3Q0KBM9]
Smp_003700	320.943	73.8029	91.2801
Smp_004480	212.389	57.8021	53.7553	Red protein (Ik factor) (Cytokine ik), putative [Source:UniProtKB/TrEMBL;Acc:A0A3Q0KBQ4]
Smp_004600	1378.17	176.471	100.393	T-complex protein 1 subunit delta [Source:UniProtKB/TrEMBL;Acc:G4VHD9]
Smp_004990	495.574	160.105	87.2598	Putative chaperonin containing t-complex protein 1, zeta subunit, tcpz [Source:UniProtKB/TrEMBL;Acc:G4V5L4]
Smp_005160	269.026	11.8016	15.9818	Muscleblind-like protein [Source:UniProtKB/TrEMBL;Acc:A0A3Q0KBT3]
Smp_005190	165.191	35.1938	25.7624	Mitogen-activated protein kinase kinase kinase kinase [Source:UniProtKB/TrEMBL;Acc:A0A3Q0KBT9]
Smp_005230	160.472	39.8527	47.1047	EF hand containing protein [Source:UniProtKB/TrEMBL;Acc:G4V611]
Smp_005790	89.6753	6.48547	9.87511	Putative gtp-binding protein (Q) alpha-11 subunit, gna11 [Source:UniProtKB/TrEMBL;Acc:G4V734]
Smp_006350	240.707	38.3711	32.4092
Smp_006560	684.364	207.119	163.99
Smp_006630	94.395	12.2715	9.33236
Smp_007260	401.179	46.7453	51.7858	Calcium-transporting ATPase [Source:UniProtKB/TrEMBL;Acc:Q27779]
Smp_007450	915.632	73.1522	56.0078
Smp_007510	80.2358	14.6733	7.75121	Protein kinase [Source:UniProtKB/TrEMBL;Acc:A0A3Q0KC07]
Smp_008430	292.625	90.8886	107.354
Smp_008490	174.631	0.783177	10.3614	Glycogenin-related [Source:UniProtKB/TrEMBL;Acc:A0A3Q0KC44]
Smp_008545	1236.58	240.599	88.1505	Heat shock protein HSP60, putative [Source:UniProtKB/TrEMBL;Acc:A0A3Q0KC41]
Smp_008900	401.179	46.6439	37.0902	Putative eukaryotic translation initiation factor 4 gamma [Source:UniProtKB/TrEMBL;Acc:A0A3Q0KC52]
Smp_009030	358.701	19.0577	7.28769	Ribonucleoside-diphosphate reductase [Source:UniProtKB/TrEMBL;Acc:G4VIG3]
Smp_009310	1821.82	263.224	156.772	Putative plasminogen activator inhibitor 1 RNA-binding protein (PAI1 RNA-binding protein 1) (PAI-RBP1) (SERPINE1 mRNA-binding protein 1) [Source:UniProtKB/TrEMBL;Acc:G4VL28]
Smp_009690	939.231	244.021	227.195	60S acidic ribosomal protein P0 [Source:UniProtKB/TrEMBL;Acc:C4PZS5]
Smp_010100	51.9173	3.67714	5.31719	Lipoyl synthase, mitochondrial [Source:UniProtKB/TrEMBL;Acc:A0A3Q0KC81]
Smp_010290	169.911	45.4839	38.7203	Ubiquilin 1,2, putative [Source:UniProtKB/TrEMBL;Acc:G4M0X2]
Smp_010930	188.79	44.9276	40.5666	Putative heat shock protein 70 (Hsp70)-interacting protein [Source:UniProtKB/TrEMBL;Acc:G4VMR7]
Smp_011570	4795.27	597.808	389.868	40S ribosomal protein S4 [Source:UniProtKB/TrEMBL;Acc:G4VS96]
Smp_012110	486.134	53.9105	38.1008	Ribonuclease pH related [Source:UniProtKB/TrEMBL;Acc:G4VS08]
Smp_012280	594.689	64.4226	47.6807
Smp_013470	910.912	327.533	212.42	Putative ribosomal protein S2 [Source:UniProtKB/TrEMBL;Acc:G4VH46]
Smp_013520	94.395	18.4533	16.6187
Smp_013790	429.497	52.2059	32.7434	DEAD box ATP-dependent RNA helicase, putative [Source:UniProtKB/TrEMBL;Acc:A0A3Q0KCI5]
Smp_013840	217.109	45.4705	62.8762	Non-specific serine/threonine protein kinase [Source:UniProtKB/TrEMBL;Acc:G4LVH5]
Smp_014400	127.433	32.9352	21.6923	Enhancer of polycomb-like protein [Source:UniProtKB/TrEMBL;Acc:G4LXP3]
Smp_015220	122.714	20.5085	22.4551	Transcription initiation factor, putative [Source:UniProtKB/TrEMBL;Acc:G4LYR1]
Smp_015720	372.86	93.5398	86.3362	Obg-like ATPase 1 [Source:UniProtKB/TrEMBL;Acc:G4VSL7]
Smp_016200	259.586	27.1548	28.9216	Putative flotillin-1 [Source:UniProtKB/TrEMBL;Acc:A0A3Q0KCQ0]
Smp_016990	136.873	34.3329	37.8452
Smp_017010	391.739	66.9353	46.6701
Smp_017830	1005.31	191.367	291.462
Smp_018030	47.1975	5.48876	4.68215
Smp_018240	561.651	47.5382	34.8664	Cell division control protein 48 aaa family protein (Transitional endoplasmic reticulum atpase),putative [Source:UniProtKB/TrEMBL;Acc:G4M0P7]
Smp_018400	66.0765	13.4227	7.07114
Smp_018530	995.868	259.578	249.395	Putative nascent polypeptide associated complex alpha subunit (Nac alpha) [Source:UniProtKB/TrEMBL;Acc:G4VGM8]
Smp_019010	179.351	52.177	37.573	Dipeptidyl peptidase 3 [Source:UniProtKB/TrEMBL;Acc:G4VG40]
Smp_019130	122.714	23.9934	12.584	Protein CLP1 homolog [Source:UniProtKB/TrEMBL;Acc:G4LUE4]
Smp_019680	127.433	8.11548	5.73995
Smp_019690	471.975	37.6257	29.1207	U2 snRNP auxiliary factor large subunit [Source:UniProtKB/TrEMBL;Acc:C4Q2F6]
Smp_019790	70.7963	11.4168	7.29784	Guanylate cyclase [Source:UniProtKB/TrEMBL;Acc:A0A3Q0KD27]
Smp_020200	70.7963	7.91097	7.24369	ATP-dependent RNA helicase [Source:UniProtKB/TrEMBL;Acc:A0A3Q0KD46]
Smp_022110	136.873	21.3761	14.8048	Pak inhibitor skb15, putative [Source:UniProtKB/TrEMBL;Acc:C4Q352]
Smp_022140	453.096	20.4857	22.9635	Serine/threonine-protein kinase rio1 (Rio kinase 1), putative [Source:UniProtKB/TrEMBL;Acc:A0A3Q0KD94]
Smp_022170	188.79	47.0243	72.0567	Tropomyosin, putative [Source:UniProtKB/TrEMBL;Acc:G4M1N6]
Smp_024140	943.95	158.086	152.42	Polyadenylate-binding protein [Source:UniProtKB/TrEMBL;Acc:G4VQ61]
Smp_024580	151.032	15.3031	12.7387	Putative mannosyl-oligosaccharide glucosidase [Source:UniProtKB/TrEMBL;Acc:A0A3Q0KDF2]
Smp_024800	89.6753	22.0989	17.0334	Putative n6-DNA-methyltransferase [Source:UniProtKB/TrEMBL;Acc:A0A3Q0KDF5]
Smp_025130	198.23	22.4378	10.0819	Putative rna binding motif protein [Source:UniProtKB/TrEMBL;Acc:A0A3Q0KDH1]
Smp_025560	462.536	75.787	38.719
Smp_026160	618.288	268.18	229.265	Putative growth hormone inducible transmembrane protein [Source:UniProtKB/TrEMBL;Acc:G4VKQ6]
Smp_026270	113.274	14.5121	12.8436	Putative early growth response protein [Source:UniProtKB/TrEMBL;Acc:G4VEY8]
Smp_026770	481.415	54.4586	39.5451	Putative small nuclear ribonucleoprotein-associated protein [Source:UniProtKB/TrEMBL;Acc:A0A3Q0KDL8]
Smp_027550	358.701	10.9892	13.5902	Putative RNA-binding protein [Source:UniProtKB/TrEMBL;Acc:G4VIC8]
Smp_027920	566.37	195.668	141.358	Tubulin alpha chain [Source:UniProtKB/TrEMBL;Acc:C4Q4S5]
Smp_028170	368.141	148.528	113.337
Smp_028850	51.9173	4.18178	4.95057
Smp_029240	481.415	188.348	114.261	Protein arginine N-methyltransferase 1 [Source:UniProtKB/TrEMBL;Acc:Q4PLC2]
Smp_030710	75.516	13.0206	6.92523	Serine/threonine-protein phosphatase [Source:UniProtKB/TrEMBL;Acc:G4LW36]
Smp_030730	641.886	213.172	175.353	Tubulin beta chain [Source:UniProtKB/TrEMBL;Acc:A0A3Q0KDZ1]
Smp_031070	66.0765	9.22108	10.2852	Gamma-tubulin complex component [Source:UniProtKB/TrEMBL;Acc:G4VPJ8]
Smp_032120	221.828	29.9517	26.93
Smp_032510	117.994	16.5236	20.014	Putative importin-beta 3 [Source:UniProtKB/TrEMBL;Acc:A0A3Q0KE26]
Smp_032810	221.828	82.3921	78.971	Thymidylate kinase [Source:UniProtKB/TrEMBL;Acc:G4VDI4]
Smp_033970	84.9555	13.808	16.6399	Putative flotillin-2 [Source:UniProtKB/TrEMBL;Acc:A0A3Q0KEA0]
Smp_034980	212.389	40.1693	37.3256
Smp_035030	103.835	18.0329	22.4664	Putative atp-dependent RNA helicase [Source:UniProtKB/TrEMBL;Acc:G4V825]
Smp_035150	283.185	23.9015	20.388
Smp_035280	217.109	45.8316	38.9342	Adenylyltransferase and sulfurtransferase MOCS3 homolog Adenylyltransferase Sulfurtransferase [Source:UniProtKB/TrEMBL;Acc:A0A3Q0KEF0]
Smp_035310	457.816	62.8836	27.553	Putative sfrs11 protein [Source:UniProtKB/TrEMBL;Acc:G4V7Z2]
Smp_035580	127.433	31.2827	37.5041	Serine/threonine-protein phosphatase [Source:UniProtKB/TrEMBL;Acc:G4V7P4]
Smp_036270	741.001	137.865	84.8965	Putative arginine/serine-rich splicing factor [Source:UniProtKB/TrEMBL;Acc:A0A3Q0KEJ1]
Smp_036500	108.554	14.4075	12.4733	CAR; CAR; Putative nuclear receptor nhr-48; Putative nuclear receptor nhr-48 [Source:UniProtKB/TrEMBL;Acc:Q4KXQ2]
Smp_037190	179.351	25.0809	35.4009	Arf-related protein 1, arfrp1 [Source:UniProtKB/TrEMBL;Acc:A0A3Q0KEI7]
Smp_038510	4181.7	441.532	310.126	Putative 60s ribosomal protein L6 [Source:UniProtKB/TrEMBL;Acc:G4VTG3]
Smp_038560	1784.07	153.021	120.766	Putative prothymosin alpha-B [Source:UniProtKB/TrEMBL;Acc:G4VNJ8]
Smp_038830	103.835	14.9403	9.50011	Mername-AA194 putative peptidase (S09 family) [Source:UniProtKB/TrEMBL;Acc:G4LUL2]
Smp_038930	66.0765	15.5897	10.3513	Putative ribosome biogenesis protein tsr1 (20S rRNA accumulation protein 1) [Source:UniProtKB/TrEMBL;Acc:G4VQZ7]
Smp_038980	533.332	41.2861	22.3669
Smp_039740	221.828	20.4196	23.3801	Putative pre-mRNA-processing ATP-dependent RNA helicase prp5 [Source:UniProtKB/TrEMBL;Acc:A0A3Q0KER9]
Smp_039750	61.3568	1.99994	1.70958	Alpha-1,4 glucan phosphorylase [Source:UniProtKB/TrEMBL;Acc:A0A3Q0KES3]
Smp_040270	184.07	56.8852	45.9154
Smp_040800	665.485	55.7916	55.2815	Putative glycyl-tRNA synthetase [Source:UniProtKB/TrEMBL;Acc:A0A3Q0KEV1]
Smp_040970	207.669	75.6977	74.2124	V-type proton ATPase subunit a [Source:UniProtKB/TrEMBL;Acc:G4V7J8]
Smp_041480	925.071	45.7918	28.1508	Rna recognition motif (Rrm) domain containing protein, putative [Source:UniProtKB/TrEMBL;Acc:G4LWW6]
Smp_041740	377.58	111.749	71.84	T-complex protein 1 subunit gamma [Source:UniProtKB/TrEMBL;Acc:A0A3Q0KEY1]
Smp_041760	198.23	30.5314	31.7498	Putative chromodomain helicase DNA binding protein [Source:UniProtKB/TrEMBL;Acc:G4VJQ0]
Smp_042090	1486.72	194.177	157.477	Putative 60s ribosomal protein L10a [Source:UniProtKB/TrEMBL;Acc:G4VJT2]
Smp_044280	132.153	27.6024	12.1998	Putative fibrillarin [Source:UniProtKB/TrEMBL;Acc:A0A3Q0KF71]
Smp_044550	1109.14	196.407	100.249	Putative far upstream (Fuse) binding protein [Source:UniProtKB/TrEMBL;Acc:A0A3Q0KF62]
Smp_044970	264.306	24.8255	31.1012	2-oxoglutarate dehydrogenase [Source:UniProtKB/TrEMBL;Acc:A0A3Q0KF78]
Smp_045500	320.943	11.3715	31.002	Annexin [Source:UniProtKB/TrEMBL;Acc:G4VI66]
Smp_046060	481.415	34.6629	47.6334	Putative myosin-10 (Myosin heavy chain, nonmuscle IIb) (Nonmuscle myosin heavy chain IIb) (NMMHC II-b) (NMMHC-IIB) (Cellular myosin heavy chain, type B) (Nonmuscle myosin heavy chain-B) (NMMHC-B) [Source:UniProtKB/TrEMBL;Acc:G4VPS2]
Smp_046090	231.268	74.3127	55.8022	Putative chaperonin containing t-complex protein 1, theta subunit, tcpq [Source:UniProtKB/TrEMBL;Acc:G4VPS5]
Smp_046430	146.312	22.4362	23.4402	Ubiquitin-specific peptidase 42 (C19 family) [Source:UniProtKB/TrEMBL;Acc:A0A3Q0KFE5]
Smp_047200	835.396	315.949	207.375	Putative 60s ribosomal protein L3 [Source:UniProtKB/TrEMBL;Acc:A0A3Q0KFH7]
Smp_047330	184.07	11.3588	12.5104
Smp_048160	358.701	70.3295	91.7255	Putative rna recognition motif protein split ends [Source:UniProtKB/TrEMBL;Acc:A0A3Q0KFJ3]
Smp_048430	448.376	75.82	80.5581	Thioredoxin glutathione reductase [Source:UniProtKB/TrEMBL;Acc:A0A3Q0KFL1]
Smp_048660	217.109	57.3302	37.5132	Putative nucleolar protein NOP56 [Source:UniProtKB/TrEMBL;Acc:G4VSA5]
Smp_049510	226.548	57.8089	40.4417	Putative wd-repeat protein [Source:UniProtKB/TrEMBL;Acc:A0A3Q0KFN0]
Smp_049550	1312.09	106.575	132.815	Putative heat shock protein 70 (Hsp70) [Source:UniProtKB/TrEMBL;Acc:G4V910]
Smp_049730	151.032	23.1959	22.6722	Metastasis-associated protein 1 (Mta1),putative.1 [Source:UniProtKB/TrEMBL;Acc:A0A3Q0KFP6]
Smp_049880	151.032	4.97365	2.53863	Nuclear pore glycoprotein P62, putative [Source:UniProtKB/TrEMBL;Acc:G4LWN8]
Smp_049910	174.631	42.7686	31.5281
Smp_049970	363.421	51.0814	40.9597	Zinc finger protein, putative [Source:UniProtKB/TrEMBL;Acc:G4LWM6]
Smp_050830	132.153	24.8431	42.9499	Putative synaptojanin [Source:UniProtKB/TrEMBL;Acc:A0A3Q0KFR4]
Smp_051210	656.046	272.208	192.073	Importin subunit alpha [Source:UniProtKB/TrEMBL;Acc:G4LY37]
Smp_051230	325.663	103.517	72.8246	Tar DNA-binding protein, putative [Source:UniProtKB/TrEMBL;Acc:G4LY33]
Smp_051260	769.32	206.283	134.761	60S ribosomal protein L8, putative [Source:UniProtKB/TrEMBL;Acc:G4LY29]
Smp_052350	84.9555	18.238	17.009	TRABID protein (C64 family) [Source:UniProtKB/TrEMBL;Acc:A0A3Q0KFX6]
Smp_052910	429.497	130.563	136.3	Skp1-related [Source:UniProtKB/TrEMBL;Acc:G4VGF4]
Smp_053030	66.0765	5.55658	7.02133
Smp_053470	103.835	4.76597	3.57217	Putative nucleolar protein NOP56 [Source:UniProtKB/TrEMBL;Acc:G4VRK3]
Smp_053940	2001.17	60.8354	28.9352	Putative heterogeneous nuclear ribonucleoprotein [Source:UniProtKB/TrEMBL;Acc:A0A3Q0KG14]
Smp_054340	306.784	82.5733	51.5362	Putative chaperonin containing t-complex protein 1, beta subunit, tcpb [Source:UniProtKB/TrEMBL;Acc:G4VQK1]
Smp_054790	84.9555	21.19	15.5852	Putative microtubule associated protein xmap215 [Source:UniProtKB/TrEMBL;Acc:A0A3Q0KG40]
Smp_055220	188.79	0.476587	5.2273	Putative surface protein PspC [Source:UniProtKB/TrEMBL;Acc:A0A3Q0KG58]
Smp_055870	155.752	15.031	9.62071	IMP25 protein; IMP25 protein; Synaptobrevin, putative; Synaptobrevin, putative [Source:UniProtKB/TrEMBL;Acc:Q26586]
Smp_055990	363.421	44.6058	15.8676	Adenylosuccinate synthetase [Source:UniProtKB/TrEMBL;Acc:A0A3Q0KG87]
Smp_056360	1146.9	203.028	111.499	Putative p30 dbc protein [Source:UniProtKB/TrEMBL;Acc:G4VSY1]
Smp_056640	438.937	23.6503	18.8991	Huntingtin interacting protein-related [Source:UniProtKB/TrEMBL;Acc:G4VH57]
Smp_056930	174.631	14.0176	18.1146
Smp_058170	273.746	37.2434	30.2338
Smp_058320	240.707	77.5681	45.797	Putative nuclear autoantigenic sperm protein (Nasp) [Source:UniProtKB/TrEMBL;Acc:G4VNL6]
Smp_058530	1189.38	41.7776	67.3408
Smp_058620	217.109	43.7158	29.4564	Serine/threonine kinase [Source:UniProtKB/TrEMBL;Acc:A0A3Q0KGE9]
Smp_059210	231.268	44.4719	45.518
Smp_060240	141.593	0.473415	0.633474	Putative lipopolysaccharide-induced transcription factor regulating tumor necrosis factor alpha [Source:UniProtKB/TrEMBL;Acc:G4VQL4]
Smp_061590	420.058	10.1944	8.56804	Nonsense-mediated mRNA decay protein 1 (Rent1),putative [Source:UniProtKB/TrEMBL;Acc:A0A3Q0KGM5]
Smp_061680	89.6753	21.8504	19.9218
Smp_063640	368.141	93.5088	82.6684	Putative g-protein, beta subunit [Source:UniProtKB/TrEMBL;Acc:G4VA12]
Smp_064050	269.026	46.25	41.1199	RuvB-like helicase [Source:UniProtKB/TrEMBL;Acc:G4VIM8]
Smp_064590	264.306	56.1988	33.7005	Putative splicing factor [Source:UniProtKB/TrEMBL;Acc:A0A3Q0KGY7]
Smp_064870	184.07	21.644	17.0966	Putative cytoplasmic dynein intermediate chain 2, (Dhic-2) [Source:UniProtKB/TrEMBL;Acc:G4VPU8]
Smp_066630	278.465	39.2029	22.8591	Eukaryotic peptide chain release factor subunit,putative [Source:UniProtKB/TrEMBL;Acc:G4LVG1]
Smp_066760	174.631	34.1423	31.1095	Putative merlin/moesin/ezrin/radixin [Source:UniProtKB/TrEMBL;Acc:G4VND1]
Smp_067000	320.943	23.7919	27.067
Smp_067420	89.6753	18.0385	11.018	Splicing factor 3b, subunit 4,putative [Source:UniProtKB/TrEMBL;Acc:G4LZ80]
Smp_067490	387.02	92.3406	108.494	Programmed cell death protein, putative [Source:UniProtKB/TrEMBL;Acc:A0A3Q0KH72]
Smp_067590	80.2358	17.9082	22.2808
Smp_067810	84.9555	8.65557	11.4649	Protein kinase [Source:UniProtKB/TrEMBL;Acc:A0A3Q0KH75]
Smp_068120	84.9555	12.4175	13.0473	Putative peptidylprolyl isomerase [Source:UniProtKB/TrEMBL;Acc:G4V6Q3]
Smp_068720	42.4778	1.64568	3.37718	Diaphanous, putative [Source:UniProtKB/TrEMBL;Acc:A0A3Q0KH78]
Smp_068920	117.994	0.356399	0.101788
Smp_069130	2605.3	258.732	179.05	Heat shock protein 70 (Hsp70)-4, putative [Source:UniProtKB/TrEMBL;Acc:C4QFY0]
Smp_069160	1406.49	31.4745	25.0965	Putative cyclophilin-like protein [Source:UniProtKB/TrEMBL;Acc:A0A3Q0KHB7]
Smp_070200	99.1148	7.69876	11.2644	Putative ribonucleic acid binding protein S1 [Source:UniProtKB/TrEMBL;Acc:G4VJB4]
Smp_071250	382.3	121.77	135.81	Putative rap1 and [Source:UniProtKB/TrEMBL;Acc:G4VFV4]
Smp_071470	556.931	79.7785	75.2591
Smp_072140	523.893	42.1213	48.268	Putative rho2 GTPase [Source:UniProtKB/TrEMBL;Acc:G4V9A8]
Smp_073080	235.988	33.2636	42.8921	Putative rrna processing protein (Rrp20) [Source:UniProtKB/TrEMBL;Acc:G4VA66]
Smp_073410	481.415	169.236	112.707	Proteasome subunit beta [Source:UniProtKB/TrEMBL;Acc:G4VSW3]
Smp_073590	929.791	159.545	155.96	GTP-binding protein-like protein [Source:UniProtKB/TrEMBL;Acc:G4V709]
Smp_073940	103.835	28.3824	27.7794	WD-repeat protein, putative [Source:UniProtKB/TrEMBL;Acc:A0A3Q0KHR2]
Smp_075330	269.026	5.72781	37.6839
Smp_076880	335.102	28.5492	23.7577
Smp_077020	75.516	16.7594	17.7102	rRNA adenine N(6)-methyltransferase [Source:UniProtKB/TrEMBL;Acc:G4LXG3]
Smp_077070	136.873	31.2837	36.3891
Smp_078230	174.631	1.9064	29.2088	cGMP-dependent protein kinase [Source:UniProtKB/TrEMBL;Acc:A0A3Q0KI04]
Smp_078320	240.707	50.6887	67.1783	Eukaryotic translation initiation factor 3 subunit 5 (M67 family) [Source:UniProtKB/TrEMBL;Acc:A0A3Q0KI52]
Smp_078550	84.9555	10.4629	11.838	Putative zinc finger protein [Source:UniProtKB/TrEMBL;Acc:G4VM25]
Smp_078590	75.516	0	7.00494
Smp_078610	254.867	38.7069	36.4041	Putative rna binding motif protein 25 [Source:UniProtKB/TrEMBL;Acc:A0A3Q0KI63]
Smp_080280	292.625	54.5824	36.4599	Putative tfiia large subunit [Source:UniProtKB/TrEMBL;Acc:A0A3Q0KIB0]
Smp_080520	94.395	7.93614	9.68164
Smp_080850	122.714	30.7954	32.5204
Smp_082490	533.332	190.544	85.3688	Putative cyclin B [Source:UniProtKB/TrEMBL;Acc:G4VGI8]
Smp_083180	3233.03	67.0271	79.5296
Smp_084400	80.2358	7.55988	9.25038	Sporulation protein rmd5-related (Glucose-induced degradation protein 2) [Source:UniProtKB/TrEMBL;Acc:A0A3Q0KIM3]
Smp_085240	179.351	44.6164	54.5987	Diacylglycerol pyrophosphate (Phosphatidic acid) phosphatase 1 [Source:UniProtKB/TrEMBL;Acc:A0A3Q0KIN6]
Smp_085290	363.421	13.2735	37.6967	Tropomyosin, putative [Source:UniProtKB/TrEMBL;Acc:G4LV43]
Smp_085300	547.491	166.788	170.356	60S ribosomal protein L22, putative [Source:UniProtKB/TrEMBL;Acc:G4LV42]
Smp_085740	226.548	70.9798	42.7245	Abl-binding protein-related [Source:UniProtKB/TrEMBL;Acc:A0A3Q0KIR9]
Smp_086270	160.472	22.3401	17.2903	Putative forkhead protein/ forkhead protein domain [Source:UniProtKB/TrEMBL;Acc:A0A3Q0KIR7]
Smp_086460	103.835	16.7189	20.4436	Tho2 protein, putative [Source:UniProtKB/TrEMBL;Acc:A0A3Q0KIT4]
Smp_088460	66.0765	13.9581	13.0536	Putative tfiif-alpha [Source:UniProtKB/TrEMBL;Acc:G4V8A3]
Smp_088550	117.994	14.1264	17.6989	Putative rrm/rnp domain [Source:UniProtKB/TrEMBL;Acc:G4V882]
Smp_088660	169.911	45.7397	30.8231
Smp_089240	297.344	70.7963	50.0149	Putative beta-1,2-n-acetylglucosaminyltransferase II [Source:UniProtKB/TrEMBL;Acc:G4VAB4]
Smp_089630	141.593	29.0797	16.6913	Putative polyglutamine binding protein [Source:UniProtKB/TrEMBL;Acc:A0A3Q0KIW0]
Smp_089640	405.899	65.8036	99.4053
Smp_089700	89.6753	5.17587	6.19483	Integrin beta [Source:UniProtKB/TrEMBL;Acc:A0A3Q0KIZ6]
Smp_090120	17047.7	124.138	112.114	Tubulin alpha chain [Source:UniProtKB/TrEMBL;Acc:Q26595]
Smp_090440	94.395	13.5289	10.1993	DEAD box ATP-dependent RNA helicase, putative [Source:UniProtKB/TrEMBL;Acc:G4LVM7]
Smp_090450	160.472	12.5453	16.0818	Host cell factor (DHcf) [Source:UniProtKB/TrEMBL;Acc:A0A3Q0KJ30]
Smp_091380	358.701	77.9736	89.3436
Smp_091390	155.752	14.2286	20.1737
Smp_092880	231.268	46.4668	31.9271
Smp_093310	467.255	62.7384	66.4739	E2F/DP family, putative [Source:UniProtKB/TrEMBL;Acc:A0A3Q0KJ92]
Smp_093580	117.994	3.43053	3.62093	Putative atp-dependent RNA helicase [Source:UniProtKB/TrEMBL;Acc:G4VAY7]
Smp_093690	165.191	19.3498	15.5864	Putative dead box ATP-dependent RNA helicase [Source:UniProtKB/TrEMBL;Acc:G4V9R1]
Smp_093750	1274.33	46.6438	56.2846
Smp_093820	122.714	34.9223	28.7404	Glutamate dehydrogenase [Source:UniProtKB/TrEMBL;Acc:G4LYZ1]
Smp_093850	84.9555	15.9791	19.6386
Smp_093950	221.828	82.9857	44.5921	Family C85 unassigned peptidase (C85 family) [Source:UniProtKB/TrEMBL;Acc:G4VB33]
Smp_094760	117.994	20.0268	10.6496	Serine/threonine kinase [Source:UniProtKB/TrEMBL;Acc:G4VTU1]
Smp_096760	599.409	243.831	181.512	Phosphoglycerate mutase [Source:UniProtKB/TrEMBL;Acc:G4VJD5]
Smp_097210	103.835	20.563	24.9886
Smp_097490	410.618	3.3316	22.8483	p25 alpha-related [Source:UniProtKB/TrEMBL;Acc:G4LUA3]
Smp_097660	1222.42	296.913	216.997	DEAD box ATP-dependent RNA helicase, putative [Source:UniProtKB/TrEMBL;Acc:G4LXB6]
Smp_097800	519.173	222.74	164.905	Y box binding protein, putative; Y box binding protein, putative; Y-box binding protein; Y-box binding protein homolog; Y-box binding protein; Y-box binding protein homolog [Source:UniProtKB/TrEMBL;Acc:Q27277]
Smp_098340	396.459	52.7004	45.6531
Smp_099160	1854.86	384.412	373.84
Smp_101290	179.351	48.657	34.554	Actin-related protein 2 [Source:UniProtKB/TrEMBL;Acc:A0A3Q0KJS3]
Smp_101370	108.554	31.3841	27.3642	Mesoderm induction early response 1 related [Source:UniProtKB/TrEMBL;Acc:C4QP07]
Smp_101450	84.9555	14.6838	10.2512	60S ribosomal protein L7, putative [Source:UniProtKB/TrEMBL;Acc:A0A3Q0KJS8]
Smp_101820	202.949	9.64775	7.67021	Putative lupus la ribonucleoprotein [Source:UniProtKB/TrEMBL;Acc:A0A3Q0KJR6]
Smp_102020	330.383	0	1.71297
Smp_102340	99.1148	26.4394	28.3474	Adenylate cyclase type IX, putative [Source:UniProtKB/TrEMBL;Acc:A0A3Q0KJQ9]
Smp_102450	221.828	24.9619	29.946	Putative rna 3' terminal phosphate cyclase [Source:UniProtKB/TrEMBL;Acc:G4VP84]
Smp_102490	231.268	70.447	88.3709
Smp_103090	165.191	9.72444	8.3905
Smp_103160	495.574	34.7816	30.4756	FAA4 Long-chain-fatty-acid--CoA ligase 4 [Source:UniProtKB/TrEMBL;Acc:A0A3Q0KJU6]
Smp_104870	207.669	35.7894	24.2411	WD-repeat protein, putative [Source:UniProtKB/TrEMBL;Acc:A0A3Q0KJZ9]
Smp_105090	160.472	9.29471	36.9281	Nuclear hormone receptor,putative [Source:UniProtKB/TrEMBL;Acc:A0A3Q0KK32]
Smp_105680	538.052	180.159	164.002	Dolichyl-diphosphooligosaccharide--protein glycosyltransferase subunit 1 [Source:UniProtKB/TrEMBL;Acc:A0A3Q0KK07]
Smp_105690	99.1148	19.782	13.7771
Smp_105700	141.593	25.1917	15.8424	U520, putative [Source:UniProtKB/TrEMBL;Acc:A0A3Q0KK47]
Smp_105860	146.312	20.9596	13.4985	Putative nuclear protein SkiP [Source:UniProtKB/TrEMBL;Acc:A0A3Q0KK55]
Smp_106010	122.714	0	7.65305
Smp_106130	689.084	52.6758	32.0278	Putative heat shock protein 70 (Hsp70) [Source:UniProtKB/TrEMBL;Acc:A0A3Q0KK62]
Smp_110280	127.433	1.92192	2.28417
Smp_120320	122.714	19.1205	12.1583	Spliceosome-associated protein, putative [Source:UniProtKB/TrEMBL;Acc:A0A3Q0KK75]
Smp_120640	136.873	30.4971	26.2895
Smp_121640	311.504	28.008	25.4167	Transcription initiation factor iif (Tfiif),beta subunit-related [Source:UniProtKB/TrEMBL;Acc:G4LZA9]
Smp_121990	259.586	26.0642	32.4131	Glycerol-3-phosphate dehydrogenase [Source:UniProtKB/TrEMBL;Acc:A0A3Q0KKE9]
Smp_122800	254.867	35.6978	25.0095	Putative lupus la ribonucleoprotein [Source:UniProtKB/TrEMBL;Acc:A0A3Q0KKC9]
Smp_122840	3775.8	381.658	339.924
Smp_123000	117.994	16.0853	25.6018	Putative sno and ski oncogene family [Source:UniProtKB/TrEMBL;Acc:G4VCH5]
Smp_123060	122.714	22.3563	19.2443	Rgpr-related [Source:UniProtKB/TrEMBL;Acc:A0A3Q0KKE7]
Smp_123165	169.911	22.9756	18.206	Putative dynactin P62 subunit [Source:UniProtKB/TrEMBL;Acc:G4VLH7]
Smp_123600	141.593	16.1713	12.5017	Putative RNA-binding protein [Source:UniProtKB/TrEMBL;Acc:A0A3Q0KKI6]
Smp_124820	387.02	47.5931	37.9506	Putative chromosome region maintenance protein 1/exportin [Source:UniProtKB/TrEMBL;Acc:A0A3Q0KKU4]
Smp_125050	212.389	41.9201	25.8192	Hepatoma derived growth factor, putative [Source:UniProtKB/TrEMBL;Acc:A0A3Q0KKU6]
Smp_125770	377.58	76.783	50.9808	Putative scythe/bat3 [Source:UniProtKB/TrEMBL;Acc:A0A3Q0KKY7]
Smp_126720	1623.59	42.8233	34.3855
Smp_126850	89.6753	24.3305	19.8138	Putative rna binding protein [Source:UniProtKB/TrEMBL;Acc:A0A3Q0KL44]
Smp_127010	117.994	12.4763	10.6555	Putative creb-binding protein 2 [Source:UniProtKB/TrEMBL;Acc:A0A3Q0KL61]
Smp_127140	146.312	30.718	21.6585	Cell wall protein Awa1p-like [Source:UniProtKB/TrEMBL;Acc:A0A3Q0KL69]
Smp_127180	221.828	12.6626	8.81157
Smp_128790	132.153	26.496	20.1805	Tyrosine-protein kinase [Source:UniProtKB/TrEMBL;Acc:A0A3Q0KLG3]
Smp_129060	70.7963	0.689886	5.6386	Putative solute carrier family 17, member 7 (Vesicular glutamate transporter) [Source:UniProtKB/TrEMBL;Acc:A0A3Q0KLG2]
Smp_129320	113.274	8.56024	7.47553	Cell division control protein, putative [Source:UniProtKB/TrEMBL;Acc:A0A3Q0KLK0]
Smp_129950	490.854	36.3092	22.8975	Rna-binding protein 12 (Sh3/ww domain anchor protein in the nucleus) (Swan), putative [Source:UniProtKB/TrEMBL;Acc:G4LZ44]
Smp_130520	235.988	47.8961	56.399	Prominin (Prom) protein, putative [Source:UniProtKB/TrEMBL;Acc:A0A3Q0KLQ0]
Smp_130690	292.625	23.0449	26.5451	Putative zinc finger protein [Source:UniProtKB/TrEMBL;Acc:A0A3Q0KLQ9]
Smp_130800	51.9173	3.5314	1.68297	Putative ubiquitin specific protease 52 / poly(A) ribonuclease subunit pan2 [Source:UniProtKB/TrEMBL;Acc:G4VSM9]
Smp_131360	70.7963	12.1515	10.9547	Putative dead box ATP-dependent RNA helicase [Source:UniProtKB/TrEMBL;Acc:A0A3Q0KLV9]
Smp_131990	132.153	7.92289	13.0943	Growth arrest-specific 2-related [Source:UniProtKB/TrEMBL;Acc:A0A3Q0KM09]
Smp_133110	368.141	56.4574	25.0596
Smp_133120	344.542	39.8657	22.4718	Putative dead box ATP-dependent RNA helicase [Source:UniProtKB/TrEMBL;Acc:G4V8E4]
Smp_133350	627.727	73.4622	49.6463	Nucleolar GTP-binding protein 1 [Source:UniProtKB/TrEMBL;Acc:A0A3Q0KM68]
Smp_133710	155.752	23.7688	18.2096	Putative importin 7 [Source:UniProtKB/TrEMBL;Acc:A0A3Q0KM42]
Smp_134160	47.1975	4.11755	4.6419
Smp_134500	254.867	0.341961	7.08141	Phosphodiesterase [Source:UniProtKB/TrEMBL;Acc:A0A3Q0KMC7]
Smp_135010	311.504	1.69328	41.3708	Putative oxalate:formate antiporter [Source:UniProtKB/TrEMBL;Acc:A0A3Q0KME7]
Smp_137000	146.312	49.0923	39.8585	Putative mitochondrial carrier protein [Source:UniProtKB/TrEMBL;Acc:A0A3Q0KMV3]
Smp_137330	160.472	23.7102	15.3371	Serine dehydratase, putative [Source:UniProtKB/TrEMBL;Acc:A0A3Q0KMS9]
Smp_138320	136.873	43.7523	33.2762
Smp_138890	89.6753	20.3089	21.6734	Putative zinc finger protein [Source:UniProtKB/TrEMBL;Acc:A0A3Q0KN10]
Smp_140080	75.516	9.21946	6.39392	Adipocyte-specific protein 4-related [Source:UniProtKB/TrEMBL;Acc:A0A3Q0KN13]
Smp_140240	75.516	9.1865	11.0731
Smp_140940	84.9555	4.91568	8.81965
Smp_141140	415.338	37.2567	38.8157	Putative tfiid subunit [Source:UniProtKB/TrEMBL;Acc:G4V830]
Smp_141290	1151.62	337.183	172.014	Innexin [Source:UniProtKB/TrEMBL;Acc:G4V7R2]
Smp_141360	160.472	17.928	19.6642	Pyruvate carboxylase [Source:UniProtKB/TrEMBL;Acc:A0A3Q0KND4]
Smp_141570	70.7963	6.22388	6.37502	Twik family of potassium channels-related [Source:UniProtKB/TrEMBL;Acc:A0A3Q0KNE9]
Smp_141630	264.306	45.0613	30.2693	Splicing factor 3b, subunit 1-related [Source:UniProtKB/TrEMBL;Acc:A0A3Q0KNI0]
Smp_142770	117.994	14.4629	12.2515	Putative importin-beta 2 [Source:UniProtKB/TrEMBL;Acc:A0A3Q0KNN3]
Smp_143470	146.312	41.2084	56.8351	Spectrin beta chain [Source:UniProtKB/TrEMBL;Acc:A0A3Q0KNV9]
Smp_143760	33.0383	3.37386	2.97806	Putative terminal deoxycytidyl transferase rev1 [Source:UniProtKB/TrEMBL;Acc:A0A3Q0KNQ6]
Smp_144070	146.312	36.4694	35.0883	Putative gastric mucin [Source:UniProtKB/TrEMBL;Acc:G4VAW1]
Smp_144760	344.542	75.0178	63.4017	Monocarboxylate transporter, putative [Source:UniProtKB/TrEMBL;Acc:A0A3Q0KNW7]
Smp_145680	99.1148	24.2614	14.684
Smp_145810	84.9555	9.70516	4.28087	Poly [ADP-ribose] polymerase [Source:UniProtKB/TrEMBL;Acc:A0A3Q0KNY3]
Smp_145990	89.6753	13.2728	14.1487	Putative suppressor of potassium transport defect 3 (Skd3 protein) [Source:UniProtKB/TrEMBL;Acc:A0A3Q0KPA4]
Smp_146200	273.746	36.2243	37.1799	Putative zyxin/trip6 [Source:UniProtKB/TrEMBL;Acc:G4VQS1]
Smp_146490	174.631	4.95574	4.71665
Smp_146800	108.554	25.478	22.53	Putative atlastin [Source:UniProtKB/TrEMBL;Acc:G4VPP5]
Smp_147400	66.0765	11.0716	12.8383	Putative p53 regulated pa26 nuclear protein sestrin [Source:UniProtKB/TrEMBL;Acc:A0A3Q0KPB5]
Smp_147620	66.0765	12.7272	11.0554
Smp_147850	113.274	11.0858	10.1354	GTP-binding protein-related [Source:UniProtKB/TrEMBL;Acc:A0A3Q0KPK8]
Smp_147950	132.153	37.8288	27.0563	Putative bromodomain-containing protein 3, brd3 [Source:UniProtKB/TrEMBL;Acc:A0A3Q0KPE1]
Smp_148120	84.9555	16.1382	12.9466	Ctd sr related rna binding protein [Source:UniProtKB/TrEMBL;Acc:A0A3Q0KPF7]
Smp_148230	99.1148	8.48192	6.63705	Putative pre-mRNA-splicing factor CLF1 [Source:UniProtKB/TrEMBL;Acc:A0A3Q0KPC3]
Smp_149030	132.153	19.7574	13.2318
Smp_149300	70.7963	10.2178	13.6789
Smp_150320	165.191	17.828	12.2868
Smp_150360	226.548	37.386	32.2007	Putative ubiquitin--protein ligase edd [Source:UniProtKB/TrEMBL;Acc:A0A3Q0KPT2]
Smp_150690	1274.33	112.869	95.4918	Proliferation-associated protein 2G4, 38kDa (M24 family) [Source:UniProtKB/TrEMBL;Acc:A0A3Q0KPU0]
Smp_151050	316.223	109.538	107.408
Smp_152060	117.994	1.56589	4.16264
Smp_152330	179.351	24.6588	43.1484	Serine/threonine kinase; cAMP-dependent protein kinase catalytic subunit [Source:UniProtKB/TrEMBL;Acc:C7DPD5]
Smp_152400	94.395	19.5279	14.9285	Putative anaphase-promoting complex subunit [Source:UniProtKB/TrEMBL;Acc:A0A3Q0KQ30]
Smp_152440	207.669	28.688	16.142
Smp_152650	184.07	55.8275	49.3248	SWI/SNF complex-related [Source:UniProtKB/TrEMBL;Acc:A0A3Q0KQ42]
Smp_152800	56.637	8.21141	9.70336	Putative chromosome region maintenance protein 5/exportin [Source:UniProtKB/TrEMBL;Acc:A0A3Q0KQ52]
Smp_152850	226.548	8.06017	11.5376
Smp_153010	75.516	16.3485	15.4827	Putative sumo ligase [Source:UniProtKB/TrEMBL;Acc:A0A3Q0KQ59]
Smp_153520	75.516	6.67199	2.85946
Smp_154080	339.822	24.7188	12.6812
Smp_154250	151.032	33.3422	25.3143	Putative unkempt protein [Source:UniProtKB/TrEMBL;Acc:A0A3Q0KQD0]
Smp_154640	226.548	27.2205	12.8287	SWI/SNF-related [Source:UniProtKB/TrEMBL;Acc:A0A3Q0KQM6]
Smp_154900	297.344	20.0467	51.6202	Putative rhogap protein [Source:UniProtKB/TrEMBL;Acc:G4VBQ4]
Smp_154930	89.6753	10.9667	9.89328	Putative pold3 protein [Source:UniProtKB/TrEMBL;Acc:A0A3Q0KQH2]
Smp_155000	240.707	56.7129	61.4108	Pumilio, putative [Source:UniProtKB/TrEMBL;Acc:A0A3Q0KQH7]
Smp_155060	1920.94	874.881	793.756	Set, putative [Source:UniProtKB/TrEMBL;Acc:G4LY72]
Smp_156170	188.79	27.115	20.5457
Smp_156670	235.988	22.5759	16.5453	DNA-directed RNA polymerase subunit [Source:UniProtKB/TrEMBL;Acc:A0A3Q0KQP2]
Smp_157410	165.191	33.309	45.0075
Smp_157540	99.1148	16.2027	14.5978	Putative smad [Source:UniProtKB/TrEMBL;Acc:G4VAI1]
Smp_157800	165.191	12.1513	9.92848	Putative dead box ATP-dependent RNA helicase [Source:UniProtKB/TrEMBL;Acc:A0A3Q0KQV3]
Smp_158050	141.593	12.5547	18.4254	Helicase, putative [Source:UniProtKB/TrEMBL;Acc:A0A3Q0KR71]
Smp_158310	405.899	70.4018	68.0695	Putative multiple ankyrin repeats single kh domain protein [Source:UniProtKB/TrEMBL;Acc:A0A3Q0KQT9]
Smp_158450	160.472	31.8462	29.6636	Kelch-like protein [Source:UniProtKB/TrEMBL;Acc:A0A3Q0KQY9]
Smp_158740	278.465	27.9306	28.1394
Smp_159070	113.274	24.7834	24.2673
Smp_159180	99.1148	15.9174	8.88607	Gamma-tubulin complex component [Source:UniProtKB/TrEMBL;Acc:A0A3Q0KR52]
Smp_159730	146.312	40.1932	42.553	Protein kinase [Source:UniProtKB/TrEMBL;Acc:A0A3Q0KR59]
Smp_160000	188.79	50.0973	41.8032
Smp_160760	89.6753	10.143	9.25955	Serine/threonine kinase [Source:UniProtKB/TrEMBL;Acc:A0A3Q0KRA8]
Smp_161160	486.134	117.162	84.5814	Putative lupus la ribonucleoprotein [Source:UniProtKB/TrEMBL;Acc:G4VS24]
Smp_161170	56.637	9.4409	9.10061
Smp_161750	66.0765	6.20578	4.16597
Smp_161980	89.6753	10.7405	9.55537	Ribonuclease II-related [Source:UniProtKB/TrEMBL;Acc:A0A3Q0KRI0]
Smp_162000	353.981	113.084	140.447
Smp_162600	122.714	11.0183	9.68397
Smp_163180	61.3568	11.6571	8.26051
Smp_163210	61.3568	4.94898	5.0185	Putative WD-repeat protein [Source:UniProtKB/TrEMBL;Acc:A0A3Q0KRN3]
Smp_163290	151.032	35.2174	35.8751	Nuclear receptor co-repressor related (Ncor) [Source:UniProtKB/TrEMBL;Acc:A0A3Q0KRJ4]
Smp_163760	184.07	20.4389	12.0885
Smp_164410	146.312	16.6852	22.4338	Putative transportin [Source:UniProtKB/TrEMBL;Acc:A0A3Q0KS59]
Smp_164650	372.86	58.6781	53.6742	Lupus la ribonucleoprotein, putative [Source:UniProtKB/TrEMBL;Acc:C4QIH2]
Smp_164680	75.516	15.2313	18.5931	Synaptic ras gtpase activating protein, syngap,putative [Source:UniProtKB/TrEMBL;Acc:A0A3Q0KRW4]
Smp_164940	56.637	11.0266	12.4403	Rna-binding protein related [Source:UniProtKB/TrEMBL;Acc:A0A3Q0KS80]
Smp_164990	311.504	54.1495	47.1258
Smp_166400	89.6753	19.0434	17.8049	Putative dead box ATP-dependent RNA helicase [Source:UniProtKB/TrEMBL;Acc:A0A3Q0KS67]
Smp_166530	66.0765	2.11965	2.64564	Phosphatidylcholine-sterol acyltransferase (Lecithin-cholesterol acyltransferase)/ Phospholipase A [Source:UniProtKB/TrEMBL;Acc:C4QJA6]
Smp_167070	226.548	7.50936	24.2214	Leishmanolysin-2 (M08 family) [Source:UniProtKB/TrEMBL;Acc:A0A3Q0KS51]
Smp_167200	264.306	12.8853	9.12916	Putative ATPase [Source:UniProtKB/TrEMBL;Acc:A0A3Q0KS56]
Smp_167330	179.351	28.5653	23.6859	Succinate--CoA ligase [ADP-forming] subunit beta, mitochondrial [Source:UniProtKB/TrEMBL;Acc:A0A3Q0KS94]
Smp_167680	325.663	106.16	99.824
Smp_167810	70.7963	6.28273	3.67862	Family C50 non-peptidase homologue (C50 family) [Source:UniProtKB/TrEMBL;Acc:A0A3Q0KSD3]
Smp_167920	56.637	9.73074	7.51015	Putative ubinuclein/yemanuclein [Source:UniProtKB/TrEMBL;Acc:A0A3Q0KSC7]
Smp_168040	136.873	39.3937	43.2058
Smp_168760	188.79	6.48558	6.53111	Amine oxidase [Source:UniProtKB/TrEMBL;Acc:A0A3Q0KSH7]
Smp_169990	132.153	36.0335	35.1612	Putative golgi reassembly stacking protein 2 (Grasp2) [Source:UniProtKB/TrEMBL;Acc:A0A3Q0KSK0]
Smp_170230	250.147	10.7313	12.9509	Putative rna recognition motif containing protein [Source:UniProtKB/TrEMBL;Acc:A0A3Q0KT11]
Smp_170340	103.835	0.77533	3.08913	Putative collagen alpha-1(V) chain [Source:UniProtKB/TrEMBL;Acc:G4V8A8]
Smp_170570	151.032	26.3112	17.9944	Pre-mRNA processing protein prp39-related [Source:UniProtKB/TrEMBL;Acc:A0A3Q0KT32]
Smp_170930	61.3568	0.532162	6.75274	Putative intermediate filament proteins [Source:UniProtKB/TrEMBL;Acc:A0A3Q0KSQ3]
Smp_171540	283.185	38.821	29.8365	Ribosome-binding protein 1 (Ribosome receptor protein) (MRRp), putative [Source:UniProtKB/TrEMBL;Acc:A0A3Q0KSW7]
Smp_171550	51.9173	1.07359	4.15656
Smp_172490	226.548	12.1555	21.5862
Smp_173580	66.0765	4.72317	2.98905	Katanin p80 WD40 repeat-containing subunit B1 [Source:UniProtKB/TrEMBL;Acc:A0A3Q0KT74]
Smp_173840	66.0765	4.35409	8.96124	26S protease regulatory subunit, putative [Source:UniProtKB/TrEMBL;Acc:A0A3Q0KT73]
Smp_174240	89.6753	22.1814	19.4122
Smp_174890	273.746	12.0222	19.9037
Smp_175780	94.395	21.2473	14.735	Sex-determining protein fem-1, putative [Source:UniProtKB/TrEMBL;Acc:A0A3Q0KTW2]
Smp_175810	1420.65	143.429	281.48
Smp_176810	202.949	17.0677	23.9959	Elav (Embryonic lethal, abnormal vision,drosophila)-like protein [Source:UniProtKB/TrEMBL;Acc:A0A3Q0KTK6]
Smp_176840	202.949	25.4633	19.6272	Putative hypoxia associated factor [Source:UniProtKB/TrEMBL;Acc:A0A3Q0KU25]
Smp_178850	250.147	49.3857	50.8318
Smp_179000	1033.63	29.0856	12.1308
Smp_179070	174.631	18.2805	13.4015	Non-specific serine/threonine protein kinase [Source:UniProtKB/TrEMBL;Acc:A0A3Q0KTP5]
Smp_179180	679.644	215.242	110.046	40S ribosomal protein SA [Source:UniProtKB/TrEMBL;Acc:A0A3Q0KTS6]
Smp_179270	434.217	27.9065	17.4864	Putative heterogeneous nuclear ribonucleoprotein (Hnrnp) [Source:UniProtKB/TrEMBL;Acc:A0A3Q0KU69]
Smp_179300	363.421	107.958	74.305	Putative cellular nucleic acid binding protein [Source:UniProtKB/TrEMBL;Acc:A0A3Q0KTT1]
Smp_179610	122.714	21.436	18.6712	Putative arf gtpase-activating protein [Source:UniProtKB/TrEMBL;Acc:A0A3Q0KTV1]
Smp_179650	1080.82	129.595	83.4845	Putative chromobox protein [Source:UniProtKB/TrEMBL;Acc:G4VDS8]
Smp_180000	61.3568	1.37255	1.13009	Putative 40s ribosomal protein S9 [Source:UniProtKB/TrEMBL;Acc:G4VTQ8]
Smp_180180	70.7963	12.0001	11.0739	Sil1, putative [Source:UniProtKB/TrEMBL;Acc:A0A3Q0KTW9]
Smp_180910	311.504	36.5585	28.7243	Putative pumilio [Source:UniProtKB/TrEMBL;Acc:A0A3Q0KTV0]
Smp_182890	84.9555	0	0
Smp_187940	99.1148	13.213	14.6781
Smp_189960	151.032	30.1147	23.1421
Smp_194040	198.23	1.42938	22.6903
Smp_195080	505.014	104.593	123.255	Cofilin [Source:UniProtKB/TrEMBL;Acc:G4LZY0]
Smp_196110	160.472	2.11203	5.13773	Ceramidase [Source:UniProtKB/TrEMBL;Acc:A0A3Q0KUG7]
Smp_196230	226.548	69.9446	62.9171
Smp_198420	335.102	68.5404	55.3242	Eukaryotic translation initiation factor 6 [Source:UniProtKB/TrEMBL;Acc:A0A3Q0KV00]
Smp_198680	61.3568	2.20089	7.7279	Heat shock protein 70 (Hsp70)-interacting protein, putative [Source:UniProtKB/TrEMBL;Acc:A0A3Q0KUL8]
Smp_201970	212.389	1.59954	0.36238
Smp_203630	1566.96	65.2203	29.5661
Smp_204380	99.1148	24.6509	23.8115	Smp_204380 [Source:UniProtKB/TrEMBL;Acc:G4LWZ6]
Smp_208090	169.911	21.5081	17.9302
Smp_210940	70.7963	12.8366	11.7647	DNA polymerase [Source:UniProtKB/TrEMBL;Acc:A0A3Q0KVK7]
Smp_211100	127.433	14.7224	11.8999	Putative peptide chain release factor [Source:UniProtKB/TrEMBL;Acc:G4VBH6]
Smp_212390	103.835	1.27482	11.9916	Ubiquitin-specific peptidase 2 (C19 family) [Source:UniProtKB/TrEMBL;Acc:A0A3Q0KVI9]
Smp_212490	547.491	13.2272	15.743	Sec31-related protein [Source:UniProtKB/TrEMBL;Acc:A0A3Q0KVF0]
Smp_212970	66.0765	4.5754	5.04892
Smp_213020	80.2358	8.82836	10.9531
Smp_213240	117.994	28.0652	34.6401	Prolyl oligopeptidase [Source:UniProtKB/TrEMBL;Acc:W8GKU3]
Smp_213300	1165.78	204.863	132.058	Transcriptional cofactor CA150 [Source:UniProtKB/TrEMBL;Acc:Q0JXE6]
Smp_213390	75.516	9.02955	9.45143
Smp_213610	122.714	9.15526	11.0383
Smp_213700	99.1148	2.85383	5.65725
Smp_213900	136.873	0.0903185	4.04107
Smp_213910	717.402	0.92818	1.33186
Smp_213990	84.9555	3.75965	6.37696
Smp_214090	420.058	58.4137	32.8265
Smp_214170	240.707	7.50315	11.1345
Smp_214200	283.185	19.0137	18.0133
Smp_214240	70.7963	5.24539	9.25572
Smp_241400	179.351	31.1202	25.5215
Smp_241860	94.395	17.4134	16.3838
Smp_242740	462.536	53.2351	43.4255
Smp_244460	240.707	28.5711	29.0896
Smp_244490	80.2358	2.03443	9.27617
Smp_244700	122.714	2.85093	8.69534
Smp_245000	56.637	6.28037	6.17548
Smp_245030	302.064	105.569	31.7022
Smp_245090	61.3568	4.68938	2.88683
Smp_245370	108.554	24.6555	24.3388
Smp_245820	127.433	1.62842	6.86039	Kettin/titin-related protein [Source:UniProtKB/TrEMBL;Acc:G4V6Y5]
Smp_246230	221.828	39.0729	22.0628
Smp_246410	198.23	48.6465	35.5323
Smp_247020	589.969	11.6647	5.08473
Smp_247170	1850.14	14.9019	155.352
Smp_247650	127.433	7.66413	4.16308
Smp_248170	462.536	52.4346	29.9856
Smp_267100	169.911	53.076	43.3443
Smp_300440	132.153	14.3319	12.9632
Smp_301340	207.669	8.69666	8.12462	Proteasome subunit beta [Source:UniProtKB/TrEMBL;Acc:G4VAQ6]
Smp_301620	8486.11	760.388	614.862	14-3-3 protein, putative [Source:UniProtKB/TrEMBL;Acc:G4LUI7]
Smp_302180	273.746	0	0	Putative heat shock protein 70 [Source:UniProtKB/TrEMBL;Acc:G4V8L4]
Smp_302280	1212.98	0	7.00038
Smp_302340	132.153	0	0	Putative major egg antigen [Source:UniProtKB/TrEMBL;Acc:G4V8Y7]
Smp_302350	538.052	0	0	Putative major egg antigen [Source:UniProtKB/TrEMBL;Acc:G4V8Y7]
Smp_302740	151.032	41.7412	24.8001
Smp_303290	70.7963	1.38147	1.52418
Smp_303420	89.6753	2.98542	0.62027
Smp_303490	84.9555	4.91783	5.16377	Putative zinc finger protein [Source:UniProtKB/TrEMBL;Acc:G4VAD0]
Smp_303500	405.899	35.783	24.9239	Elongation factor 1-alpha [Source:UniProtKB/TrEMBL;Acc:G4VAD2]
Smp_303520	99.1148	0	0
Smp_303550	89.6753	0	0	Putative heat shock protein 70 [Source:UniProtKB/TrEMBL;Acc:G4V8L4]
Smp_304000	405.899	0.807992	10.1787
Smp_304370	117.994	13.5081	14.2712
Smp_304840	80.2358	9.83403	12.4285	O-linked n-acetylglucosamine transferase, ogt,putative [Source:UniProtKB/TrEMBL;Acc:C4PZS9]
Smp_305800	165.191	7.48131	4.51506	Proteasome subunit beta [Source:UniProtKB/TrEMBL;Acc:G4VAQ6]
Smp_306710	1364.01	112.284	80.7018
Smp_306990	235.988	5.51905	48.6512
Smp_307640	325.663	15.4199	35.2222
Smp_307880	94.395	7.51827	15.7709
Smp_308360	854.275	5.8485	9.36482
Smp_308370	2005.89	66.3146	64.231	Elongation factor 1-alpha [Source:UniProtKB/TrEMBL;Acc:G4VAD2]
Smp_308470	353.981	0	4.6765
Smp_308910	61.3568	0.427405	1.44406
Smp_310080	316.223	36.2867	21.2557
Smp_310830	141.593	21.1289	15.9737
Smp_311360	108.554	10.3019	12.8085
Smp_312990	117.994	16.687	16.8532
Smp_313710	117.994	0	0
Smp_313730	94.395	0	0.168991
Smp_314030	146.312	0	0
Smp_315420	66.0765	1.14824	1.07303	Putative major vault protein [Source:UniProtKB/TrEMBL;Acc:G4V9U9]
Smp_316730	75.516	10.0113	6.70121
Smp_316760	382.3	0	1.56098
Smp_317920	84.9555	0	0.311801
Smp_318010	84.9555	13.3937	12.3892
Smp_318500	75.516	9.5155	9.70774
Smp_318600	561.651	0	0
Smp_318820	61.3568	0	6.6844
Smp_322230	75.516	0.664294	0.871625
Smp_322410	330.383	72.9715	87.6926	ATP synthase delta chain, mitochondrial,putative [Source:UniProtKB/TrEMBL;Acc:C4QJA1]
Smp_322440	316.223	72.5838	80.1506	Splicing factor Prp8, putative [Source:UniProtKB/TrEMBL;Acc:G4LY19]
Smp_323530	146.312	1.5276	20.9554
Smp_323830	221.828	28.2478	18.2067
Smp_325920	807.078	310.794	274.344
Smp_327480	235.988	31.0664	36.8593
Smp_327550	2274.92	0.361274	0.426579
Smp_327920	146.312	0.193985	0.313235
Smp_328000	51.9173	6.13859	3.36367	FTZ-F1 nuclear receptor-like protein [Source:UniProtKB/TrEMBL;Acc:Q9BPL0]
Smp_328590	500.294	2.80854	0.843561
Smp_330330	136.873	39.9528	26.4484
Smp_330350	136.873	0.0854441	0.381232
Smp_331780	113.274	8.14713	10.4758
Smp_331850	155.752	0.238294	7.60996
Smp_332260	146.312	19.9656	15.083
Smp_332340	212.389	0	0
Smp_332700	70.7963	14.3252	10.9137	Zinc finger protein, putative [Source:UniProtKB/TrEMBL;Acc:G4LUK5]
Smp_333150	89.6753	16.1145	21.4935
Smp_333410	94.395	3.07943	4.63712
Smp_333480	117.994	21.9917	21.1077
Smp_333620	122.714	29.9694	32.9512
Smp_333640	127.433	29.1573	20.7015
Smp_333660	325.663	106.851	62.6943
Smp_333800	99.1148	9.38198	11.2945
Smp_333930	84.9555	0	1.08654	Putative hepatotoxic ribonuclease omega-1 [Source:UniProtKB/TrEMBL;Acc:G4V5C6]
Smp_334140	37.758	2.01261	3.21472
Smp_334170	703.243	0	0.607493	Hepatotoxic ribonuclease omega-1 [Source:UniProtKB/TrEMBL;Acc:Q2Y2H0]
Smp_334300	193.51	41.7765	20.4158
Smp_335470	217.109	0	0	Secretory glycoprotein k5 [Source:UniProtKB/TrEMBL;Acc:Q2KMI8]
Smp_335480	202.949	0	0
Smp_335930	108.554	0.431652	1.27302
Smp_336180	136.873	0.103667	13.8542
Smp_336770	802.358	47.1697	35.284	Putative dnaj homolog subfamily B member 4 [Source:UniProtKB/TrEMBL;Acc:G4VQD2]
Smp_337110	136.873	21.8256	15.5614
Smp_337250	231.268	0	32.5725
Smp_337280	169.911	62.3662	48.1978
Smp_340150	1146.9	107.223	223.98
Smp_340420	202.949	31.1723	23.6301
Smp_340630	443.657	104.708	149.171
Smp_340730	136.873	15.1287	17.121
Smp_340820	1316.81	8.90073	8.889
Smp_340960	1071.38	76.0311	42.8582
Smp_341430	103.835	14.1256	25.1137
Smp_341520	84.9555	7.20477	4.04109
Smp_341630	660.765	103.637	70.9913
Smp_341980	217.109	40.6956	34.9886
Smp_342630	66.0765	8.31363	9.11138
Smp_343150	122.714	18.8196	13.4897
Smp_343320	75.516	6.00303	3.66522
Smp_343580	61.3568	6.38546	6.8177
Smp_343720	51.9173	3.4585	5.82255
Smp_344440	89.6753	3.69852	14.1991
Smp_344610	2605.3	3.42654	11.7567
Smp_344710	56.637	1.95899	3.44877
Smp_344770	89.6753	16.2982	17.211
Smp_345630	731.562	51.5641	45.3487
Smp_345680	99.1148	7.39941	5.56518
Smp_345790	259.586	0.747543	30.9008
Smp_346040	2543.95	316.852	208.249
Smp_346260	278.465	46.5927	69.8305
Smp_346650	99.1148	11.7678	7.98826
Smp_346840	113.274	14.237	13.2083
Smp_346940	136.873	36.6733	38.2526
Smp_346990	108.554	7.60234	6.56365
Smp_347110	877.874	360.212	258.019
Smp_347640	136.873	24.4181	39.6178
Smp_347830	226.548	49.7314	41.5081
Smp_347870	103.835	0	0
Smp_347880	99.1148	1.12026	18.9413
Smp_347960	103.835	12.3011	7.33474
Smp_347990	396.459	51.263	41.8647
Smp_900010	2633.62	749.515	784.271	Cytochrome c oxidase subunit 2 [Source:UniProtKB/TrEMBL;Acc:A0A3Q0KVL9]
Smp_900050	6692.61	2409.46	2371.72	NADH dehydrogenase subunit 5 (mitochondrion) [Source:UniProtKB/TrEMBL;Acc:A0A3Q0KVE2]
